# Supplementary material for: A Novel Self-Cleaving Viroid-Like RNA Identified in RNA Preparations from a Citrus Tree Is Not Directly Associated with the Plant
Source: Viruses. 2022 Oct 15;14(10):2265. doi: 10.3390/v14102265 (PMC9608096; doi:10.3390/v14102265)
Supplement: Supplementary file 1 [file viruses-14-02265-s001.zip]

Archive with 1 entries (1 files):
- viruses-1962659-supplementary.pdf
